# Supplementary material for: A German-language replication study analysing the role of figurative speech in reasoning
Source: Sci Data. 2016 Oct 25;3:160098. doi: 10.1038/sdata.2016.98 (PMC5079120; doi:10.1038/sdata.2016.98)
Supplement: Supplementary file 1 [file sdata201698-isa1.zip]

Archive with 3 entries (3 files):
- i_Investigation.txt
- s_study_Christmann.txt
- a_assay_Christmann.txt
