# Supplementary material for: A German-language replication study analysing the role of figurative speech in reasoning
Source: Sci Data. 2016 Oct 25;3:160098. doi: 10.1038/sdata.2016.98 (PMC5079120; doi:10.1038/sdata.2016.98)
Supplement: Supplementary file 1 [file sdata201698-isa1.zip › i_Investigation.txt]

# Investigation File generated for Scientific Data with Investigation File Authoring Tool version 0.1.0 on 05/10/2016 - This metadata file is CC0
ONTOLOGY SOURCE REFERENCE
Term Source Name	NCBITAXON	PATO	UO	OBI	XCO	ERO
Term Source File	http://data.bioontology.org/ontologies/NCBITAXON	http://data.bioontology.org/ontologies/PATO	http://data.bioontology.org/ontologies/UO	http://data.bioontology.org/ontologies/OBI	http://data.bioontology.org/ontologies/XCO	http://data.bioontology.org/ontologies/ERO
Term Source Version	2016AA	unknown	unknown	2014-08-18	4.15	2013-08-02
Term Source Description	National Center for Biotechnology Information (NCBI) Organismal Classification	Phenotypic Quality Ontology	Units of Measurement Ontology	Ontology for Biomedical Investigations	Experimental Conditions Ontology	Eagle-I Research Resource Ontology
INVESTIGATION
Investigation Identifier
Investigation Title
Investigation Description
Investigation Submission Date
Investigation Public Release Date
INVESTIGATION PUBLICATIONS
Investigation PubMed ID
Investigation Publication DOI
Investigation Publication Author List
Investigation Publication Title
Investigation Publication Status
Investigation Publication Status Term Accession Number
Investigation Publication Status Term Source REF
INVESTIGATION CONTACTS
Investigation Person Last Name
Investigation Person Mid Initials
Investigation Person First Name
Investigation Person Address
Investigation Person Phone
Investigation Person Fax
Investigation Person Email
Investigation Person Affiliation
Investigation Person Roles
Investigation Person Roles Term Accession Number
Investigation Person Roles Term Source REF
STUDY
Study Identifier	10.1038/sdata.2016.98
Study Title	A German-language replication study analysing the role of figurative speech in reasoning
Study Submission Date	11/07/2016
Study Public Release Date	25/10/2016
Study Description	http://www.nature.com/articles/sdata201698#abstract
Study File Name	s_study_Christmann.txt
Comment[Subject Keywords]	///;//
Comment[Manuscript Licence]	CC BY-4.0
Comment[Experimental Metadata Licence]	CC0
Comment[Supplementary Information File Name]	
Comment[Supplementary Information File Type]	x-zip-compressed
Comment[Supplementary Information File URL]	http://www.nature.com/articles/sdata201698#supplementary-information
Comment[Data Repository]	Open Science Framework
Comment[Data Record Accession]	doi:10.17605/OSF.IO/2F8BA
Comment[Data Record URI]	http://dx.doi.org/10.17605/OSF.IO/2F8BA
STUDY DESIGN DESCRIPTORS
Study Design Type	2x2 factorial design
Study Design Type Term Accession Number	OBI:0500015
Study Design Type Term Source REF	OBI
STUDY PUBLICATIONS
Study PubMed ID
Study Publication DOI
Study Publication Author List
Study Publication Title
Study Publication Status
Study Publication Status Term Accession Number
Study Publication Status Term Source REF
STUDY FACTORS
Study Factor Name	experimental group
Study Factor Type	experimental condition
Study Factor Type Term Accession Number	XCO:0000000
Study Factor Type Term Source REF	XCO
STUDY ASSAYS
Study Assay Measurement Type	inductive reasoning
Study Assay Measurement Type Term Accession Number	OBI:0000343
Study Assay Measurement Type Term Source REF	OBI
Study Assay Technology Type	questionnaire
Study Assay Technology Type Term Accession Number	OBI:0001000
Study Assay Technology Type Term Source REF	OBI
Study Assay Technology Platform	""
Study Assay File Name	a_assay_Christmann.txt
STUDY PROTOCOLS
Study Protocol Name	Sample	Data and materials	Procedure
Study Protocol Type	selection	protocol	interview method
Study Protocol Type Term Accession Number	OBI:0001928	OBI:0000272	ERO:0001321
Study Protocol Type Term Source REF	OBI	OBI	ERO
Study Protocol Description			
Study Protocol URI	""	""	""
Study Protocol Version			
Study Protocol Parameters Name	""	""	""
Study Protocol Parameters Name Term Accession Number	""	""	""
Study Protocol Parameters Name Term Source REF	""	""	""
Study Protocol Components Name	""	""	""
Study Protocol Components Type	""	""	""
Study Protocol Components Type Term Accession Number	""	""	""
Study Protocol Components Type Term Source REF	""	""	""
STUDY CONTACTS
Study Person Last Name	Christmann	Göhring
Study Person First Name	Ursula	Anne-Louise
Study Person Mid Initials		
Study Person Email	Ursula.Christmann@psychologie.uni-heidelberg.de	A.Goehring@stud.uni-heidelberg.de
Study Person Phone		
Study Person Fax		
Study Person Address		
Study Person Affiliation	Professor of Psychology at the (Ruprecht-Karls-)University of Heidelberg, 69117 Heidelberg, Germany	M.Sc. Graduate student in Psychology at the (Ruprecht-Karls-)University of Heidelberg, 69117 Heidelberg, Germany
Study Person Roles		
Study Person Roles Term Accession Number		
Study Person Roles Term Source REF		
Comment[Study Person ORCID]		
Comment[Funder]		
Comment[FundRef ID]		
Comment[Funder Term Source REF]		
Comment[Grant Identifier]		
