# Supplementary material for: A German-language replication study analysing the role of figurative speech in reasoning
Source: Sci Data. 2016 Oct 25;3:160098. doi: 10.1038/sdata.2016.98 (PMC5079120; doi:10.1038/sdata.2016.98)
Supplement: Supplementary file 1 [file sdata201698-isa1.zip › s_study_Christmann.txt]

Source Name	Characteristics[organism]	Term Source REF	Term Accession Number	Characteristics[sex]	Term Source REF	Term Accession Number	Comment[subject major]	Characteristics[age]	Unit	Term Source REF	Term Accession Number	Protocol REF	Protocol REF	Sample Name	Factor Value[experimental group]
native German speakers and university students or graduates	Homo sapiens	NCBITAXON		female	PATO	PATO:0000383	psychology	22	year	UO	UO:0000036	Sample	Data and materials	1	simile-beast
native German speakers and university students or graduates	Homo sapiens	NCBITAXON		female	PATO	PATO:0000383	politics, psychology	21	year	UO	UO:0000036	Sample	Data and materials	2	simile-beast
native German speakers and university students or graduates	Homo sapiens	NCBITAXON		female	PATO	PATO:0000383	politics	21	year	UO	UO:0000036	Sample	Data and materials	3	simile-beast
native German speakers and university students or graduates	Homo sapiens	NCBITAXON		male	PATO	PATO:0000384	politics, economics	19	year	UO	UO:0000036	Sample	Data and materials	4	simile-beast
native German speakers and university students or graduates	Homo sapiens	NCBITAXON		female	PATO	PATO:0000383	politics, philosophy	22	year	UO	UO:0000036	Sample	Data and materials	5	simile-beast
native German speakers and university students or graduates	Homo sapiens	NCBITAXON		female	PATO	PATO:0000383	politics	31	year	UO	UO:0000036	Sample	Data and materials	6	simile-beast
native German speakers and university students or graduates	Homo sapiens	NCBITAXON		female	PATO	PATO:0000383	psychology	24	year	UO	UO:0000036	Sample	Data and materials	7	simile-beast
native German speakers and university students or graduates	Homo sapiens	NCBITAXON		female	PATO	PATO:0000383	philosophy, psychology	18	year	UO	UO:0000036	Sample	Data and materials	8	simile-beast
native German speakers and university students or graduates	Homo sapiens	NCBITAXON		female	PATO	PATO:0000383	psychology, religion	21	year	UO	UO:0000036	Sample	Data and materials	9	simile-beast
native German speakers and university students or graduates	Homo sapiens	NCBITAXON		female	PATO	PATO:0000383	politics, psychology	18	year	UO	UO:0000036	Sample	Data and materials	10	simile-beast
native German speakers and university students or graduates	Homo sapiens	NCBITAXON		female	PATO	PATO:0000383	psychology	22	year	UO	UO:0000036	Sample	Data and materials	11	simile-beast
native German speakers and university students or graduates	Homo sapiens	NCBITAXON		female	PATO	PATO:0000383	politics, psychology	21	year	UO	UO:0000036	Sample	Data and materials	12	simile-beast
native German speakers and university students or graduates	Homo sapiens	NCBITAXON		male	PATO	PATO:0000384	psychology	20	year	UO	UO:0000036	Sample	Data and materials	13	simile-beast
native German speakers and university students or graduates	Homo sapiens	NCBITAXON		female	PATO	PATO:0000383	politics	21	year	UO	UO:0000036	Sample	Data and materials	14	simile-beast
native German speakers and university students or graduates	Homo sapiens	NCBITAXON		male	PATO	PATO:0000384	psychology	23	year	UO	UO:0000036	Sample	Data and materials	15	simile-beast
native German speakers and university students or graduates	Homo sapiens	NCBITAXON		female	PATO	PATO:0000383	culture, psychology	18	year	UO	UO:0000036	Sample	Data and materials	16	simile-beast
native German speakers and university students or graduates	Homo sapiens	NCBITAXON		female	PATO	PATO:0000383	teaching and education	20	year	UO	UO:0000036	Sample	Data and materials	17	simile-beast
native German speakers and university students or graduates	Homo sapiens	NCBITAXON		male	PATO	PATO:0000384	psychology	20	year	UO	UO:0000036	Sample	Data and materials	18	simile-beast
native German speakers and university students or graduates	Homo sapiens	NCBITAXON		female	PATO	PATO:0000383	culture, psychology	22	year	UO	UO:0000036	Sample	Data and materials	19	simile-beast
native German speakers and university students or graduates	Homo sapiens	NCBITAXON		female	PATO	PATO:0000383	missing	21	year	UO	UO:0000036	Sample	Data and materials	20	simile-beast
native German speakers and university students or graduates	Homo sapiens	NCBITAXON		female	PATO	PATO:0000383	psychology	20	year	UO	UO:0000036	Sample	Data and materials	21	simile-beast
native German speakers and university students or graduates	Homo sapiens	NCBITAXON		female	PATO	PATO:0000383	psychology	22	year	UO	UO:0000036	Sample	Data and materials	22	simile-beast
native German speakers and university students or graduates	Homo sapiens	NCBITAXON		female	PATO	PATO:0000383	psychology	20	year	UO	UO:0000036	Sample	Data and materials	23	simile-beast
native German speakers and university students or graduates	Homo sapiens	NCBITAXON		female	PATO	PATO:0000383	psychology	23	year	UO	UO:0000036	Sample	Data and materials	24	simile-beast
native German speakers and university students or graduates	Homo sapiens	NCBITAXON		female	PATO	PATO:0000383	English studies, psychology	21	year	UO	UO:0000036	Sample	Data and materials	25	simile-beast
native German speakers and university students or graduates	Homo sapiens	NCBITAXON		female	PATO	PATO:0000383	politics	21	year	UO	UO:0000036	Sample	Data and materials	26	simile-beast
native German speakers and university students or graduates	Homo sapiens	NCBITAXON		female	PATO	PATO:0000383	missing	20	year	UO	UO:0000036	Sample	Data and materials	27	simile-beast
native German speakers and university students or graduates	Homo sapiens	NCBITAXON		female	PATO	PATO:0000383	missing	21	year	UO	UO:0000036	Sample	Data and materials	28	simile-beast
native German speakers and university students or graduates	Homo sapiens	NCBITAXON		female	PATO	PATO:0000383	politics	20	year	UO	UO:0000036	Sample	Data and materials	29	simile-beast
native German speakers and university students or graduates	Homo sapiens	NCBITAXON		female	PATO	PATO:0000383	missing	18	year	UO	UO:0000036	Sample	Data and materials	30	simile-beast
native German speakers and university students or graduates	Homo sapiens	NCBITAXON		male	PATO	PATO:0000384	philosophy	27	year	UO	UO:0000036	Sample	Data and materials	31	metaphor-beast
native German speakers and university students or graduates	Homo sapiens	NCBITAXON		male	PATO	PATO:0000384	psychology	24	year	UO	UO:0000036	Sample	Data and materials	32	metaphor-beast
native German speakers and university students or graduates	Homo sapiens	NCBITAXON		female	PATO	PATO:0000383	psychology	25	year	UO	UO:0000036	Sample	Data and materials	33	metaphor-beast
native German speakers and university students or graduates	Homo sapiens	NCBITAXON		female	PATO	PATO:0000383	teaching and education	24	year	UO	UO:0000036	Sample	Data and materials	34	metaphor-beast
native German speakers and university students or graduates	Homo sapiens	NCBITAXON		male	PATO	PATO:0000384	liberal arts	25	year	UO	UO:0000036	Sample	Data and materials	35	metaphor-beast
native German speakers and university students or graduates	Homo sapiens	NCBITAXON		female	PATO	PATO:0000383	psychology	25	year	UO	UO:0000036	Sample	Data and materials	36	metaphor-beast
native German speakers and university students or graduates	Homo sapiens	NCBITAXON		female	PATO	PATO:0000383	psychology	22	year	UO	UO:0000036	Sample	Data and materials	37	metaphor-beast
native German speakers and university students or graduates	Homo sapiens	NCBITAXON		female	PATO	PATO:0000383	psychology	29	year	UO	UO:0000036	Sample	Data and materials	38	metaphor-beast
native German speakers and university students or graduates	Homo sapiens	NCBITAXON		female	PATO	PATO:0000383	missing	19	year	UO	UO:0000036	Sample	Data and materials	39	metaphor-beast
native German speakers and university students or graduates	Homo sapiens	NCBITAXON		male	PATO	PATO:0000384	politics	22	year	UO	UO:0000036	Sample	Data and materials	40	metaphor-beast
native German speakers and university students or graduates	Homo sapiens	NCBITAXON		male	PATO	PATO:0000384	politics, psychology	23	year	UO	UO:0000036	Sample	Data and materials	41	metaphor-beast
native German speakers and university students or graduates	Homo sapiens	NCBITAXON		female	PATO	PATO:0000383	politocs, sociology	25	year	UO	UO:0000036	Sample	Data and materials	42	metaphor-beast
native German speakers and university students or graduates	Homo sapiens	NCBITAXON		female	PATO	PATO:0000383	sports	20	year	UO	UO:0000036	Sample	Data and materials	43	metaphor-beast
native German speakers and university students or graduates	Homo sapiens	NCBITAXON		female	PATO	PATO:0000383	culture	21	year	UO	UO:0000036	Sample	Data and materials	44	metaphor-beast
native German speakers and university students or graduates	Homo sapiens	NCBITAXON		male	PATO	PATO:0000384	communication	25	year	UO	UO:0000036	Sample	Data and materials	45	metaphor-beast
native German speakers and university students or graduates	Homo sapiens	NCBITAXON		female	PATO	PATO:0000383	psychology	21	year	UO	UO:0000036	Sample	Data and materials	46	metaphor-beast
native German speakers and university students or graduates	Homo sapiens	NCBITAXON		female	PATO	PATO:0000383	psychology	22	year	UO	UO:0000036	Sample	Data and materials	47	metaphor-beast
native German speakers and university students or graduates	Homo sapiens	NCBITAXON		female	PATO	PATO:0000383	psychology	20	year	UO	UO:0000036	Sample	Data and materials	48	metaphor-beast
native German speakers and university students or graduates	Homo sapiens	NCBITAXON		male	PATO	PATO:0000384	psychology	18	year	UO	UO:0000036	Sample	Data and materials	49	metaphor-beast
native German speakers and university students or graduates	Homo sapiens	NCBITAXON		female	PATO	PATO:0000383	psychology	20	year	UO	UO:0000036	Sample	Data and materials	50	metaphor-beast
native German speakers and university students or graduates	Homo sapiens	NCBITAXON		female	PATO	PATO:0000383	psychology	20	year	UO	UO:0000036	Sample	Data and materials	51	metaphor-beast
native German speakers and university students or graduates	Homo sapiens	NCBITAXON		female	PATO	PATO:0000383	psychology	20	year	UO	UO:0000036	Sample	Data and materials	52	metaphor-beast
native German speakers and university students or graduates	Homo sapiens	NCBITAXON		male	PATO	PATO:0000384	philosophy, English	25	year	UO	UO:0000036	Sample	Data and materials	53	metaphor-beast
native German speakers and university students or graduates	Homo sapiens	NCBITAXON		male	PATO	PATO:0000384	chemistry	20	year	UO	UO:0000036	Sample	Data and materials	54	metaphor-beast
native German speakers and university students or graduates	Homo sapiens	NCBITAXON		female	PATO	PATO:0000383	psychology	22	year	UO	UO:0000036	Sample	Data and materials	55	metaphor-beast
native German speakers and university students or graduates	Homo sapiens	NCBITAXON		female	PATO	PATO:0000383	psychology	24	year	UO	UO:0000036	Sample	Data and materials	56	metaphor-beast
native German speakers and university students or graduates	Homo sapiens	NCBITAXON		female	PATO	PATO:0000383	psychology	21	year	UO	UO:0000036	Sample	Data and materials	57	metaphor-beast
native German speakers and university students or graduates	Homo sapiens	NCBITAXON		male	PATO	PATO:0000384	psychology	22	year	UO	UO:0000036	Sample	Data and materials	58	metaphor-beast
native German speakers and university students or graduates	Homo sapiens	NCBITAXON		female	PATO	PATO:0000383	liguistics	24	year	UO	UO:0000036	Sample	Data and materials	59	metaphor-beast
native German speakers and university students or graduates	Homo sapiens	NCBITAXON		male	PATO	PATO:0000384	politics, psychology	19	year	UO	UO:0000036	Sample	Data and materials	60	metaphor-beast
native German speakers and university students or graduates	Homo sapiens	NCBITAXON		female	PATO	PATO:0000383	psychology	20	year	UO	UO:0000036	Sample	Data and materials	61	metaphor-virus
native German speakers and university students or graduates	Homo sapiens	NCBITAXON		female	PATO	PATO:0000383	psychology	24	year	UO	UO:0000036	Sample	Data and materials	62	metaphor-virus
native German speakers and university students or graduates	Homo sapiens	NCBITAXON		female	PATO	PATO:0000383	psychology	23	year	UO	UO:0000036	Sample	Data and materials	63	metaphor-virus
native German speakers and university students or graduates	Homo sapiens	NCBITAXON		male	PATO	PATO:0000384	psychology	24	year	UO	UO:0000036	Sample	Data and materials	64	metaphor-virus
native German speakers and university students or graduates	Homo sapiens	NCBITAXON		male	PATO	PATO:0000384	psychology	26	year	UO	UO:0000036	Sample	Data and materials	65	metaphor-virus
native German speakers and university students or graduates	Homo sapiens	NCBITAXON		female	PATO	PATO:0000383	culture	21	year	UO	UO:0000036	Sample	Data and materials	66	metaphor-virus
native German speakers and university students or graduates	Homo sapiens	NCBITAXON		male	PATO	PATO:0000384	sports, psychology	28	year	UO	UO:0000036	Sample	Data and materials	67	metaphor-virus
native German speakers and university students or graduates	Homo sapiens	NCBITAXON		female	PATO	PATO:0000383	psychology	20	year	UO	UO:0000036	Sample	Data and materials	68	metaphor-virus
native German speakers and university students or graduates	Homo sapiens	NCBITAXON		male	PATO	PATO:0000384	psychology	21	year	UO	UO:0000036	Sample	Data and materials	69	metaphor-beast
native German speakers and university students or graduates	Homo sapiens	NCBITAXON		male	PATO	PATO:0000384	social-pedagogy	29	year	UO	UO:0000036	Sample	Data and materials	70	metaphor-virus
native German speakers and university students or graduates	Homo sapiens	NCBITAXON		female	PATO	PATO:0000383	politics	23	year	UO	UO:0000036	Sample	Data and materials	71	metaphor-virus
native German speakers and university students or graduates	Homo sapiens	NCBITAXON		male	PATO	PATO:0000384	politics	20	year	UO	UO:0000036	Sample	Data and materials	72	metaphor-virus
native German speakers and university students or graduates	Homo sapiens	NCBITAXON		female	PATO	PATO:0000383	politics, English	23	year	UO	UO:0000036	Sample	Data and materials	73	metaphor-virus
native German speakers and university students or graduates	Homo sapiens	NCBITAXON		female	PATO	PATO:0000383	missing	21	year	UO	UO:0000036	Sample	Data and materials	74	metaphor-virus
native German speakers and university students or graduates	Homo sapiens	NCBITAXON		female	PATO	PATO:0000383	history, Spanish, politics	29	year	UO	UO:0000036	Sample	Data and materials	75	metaphor-virus
native German speakers and university students or graduates	Homo sapiens	NCBITAXON		female	PATO	PATO:0000383	theology	28	year	UO	UO:0000036	Sample	Data and materials	76	metaphor-virus
native German speakers and university students or graduates	Homo sapiens	NCBITAXON		female	PATO	PATO:0000383	philosophy, pschology	20	year	UO	UO:0000036	Sample	Data and materials	77	metaphor-virus
native German speakers and university students or graduates	Homo sapiens	NCBITAXON		male	PATO	PATO:0000384	culture, psychology	22	year	UO	UO:0000036	Sample	Data and materials	78	metaphor-virus
native German speakers and university students or graduates	Homo sapiens	NCBITAXON		male	PATO	PATO:0000384	philosophy	20	year	UO	UO:0000036	Sample	Data and materials	79	metaphor-virus
native German speakers and university students or graduates	Homo sapiens	NCBITAXON		male	PATO	PATO:0000384	sports	23	year	UO	UO:0000036	Sample	Data and materials	80	metaphor-virus
native German speakers and university students or graduates	Homo sapiens	NCBITAXON		male	PATO	PATO:0000384	psychology	21	year	UO	UO:0000036	Sample	Data and materials	81	metaphor-virus
native German speakers and university students or graduates	Homo sapiens	NCBITAXON		female	PATO	PATO:0000383	psychology	25	year	UO	UO:0000036	Sample	Data and materials	82	metaphor-virus
native German speakers and university students or graduates	Homo sapiens	NCBITAXON		female	PATO	PATO:0000383	psychology	25	year	UO	UO:0000036	Sample	Data and materials	83	metaphor-virus
native German speakers and university students or graduates	Homo sapiens	NCBITAXON		female	PATO	PATO:0000383	sociology	19	year	UO	UO:0000036	Sample	Data and materials	84	metaphor-virus
native German speakers and university students or graduates	Homo sapiens	NCBITAXON		female	PATO	PATO:0000383	psychology	52	year	UO	UO:0000036	Sample	Data and materials	85	metaphor-virus
native German speakers and university students or graduates	Homo sapiens	NCBITAXON		female	PATO	PATO:0000383	psychology	19	year	UO	UO:0000036	Sample	Data and materials	86	metaphor-virus
native German speakers and university students or graduates	Homo sapiens	NCBITAXON		female	PATO	PATO:0000383	psychology	19	year	UO	UO:0000036	Sample	Data and materials	87	metaphor-virus
native German speakers and university students or graduates	Homo sapiens	NCBITAXON		female	PATO	PATO:0000383	culture, geography	20	year	UO	UO:0000036	Sample	Data and materials	88	metaphor-virus
native German speakers and university students or graduates	Homo sapiens	NCBITAXON		female	PATO	PATO:0000383	psychology	23	year	UO	UO:0000036	Sample	Data and materials	89	metaphor-virus
native German speakers and university students or graduates	Homo sapiens	NCBITAXON		female	PATO	PATO:0000383	psychology	22	year	UO	UO:0000036	Sample	Data and materials	90	metaphor-virus
native German speakers and university students or graduates	Homo sapiens	NCBITAXON		female	PATO	PATO:0000383	culture, psychology	22	year	UO	UO:0000036	Sample	Data and materials	91	metaphor-virus
native German speakers and university students or graduates	Homo sapiens	NCBITAXON		female	PATO	PATO:0000383	psychology	21	year	UO	UO:0000036	Sample	Data and materials	92	metaphor-virus
native German speakers and university students or graduates	Homo sapiens	NCBITAXON		male	PATO	PATO:0000384	philosophy	20	year	UO	UO:0000036	Sample	Data and materials	93	metaphor-virus
native German speakers and university students or graduates	Homo sapiens	NCBITAXON		female	PATO	PATO:0000383	sociology	19	year	UO	UO:0000036	Sample	Data and materials	94	simile-virus
native German speakers and university students or graduates	Homo sapiens	NCBITAXON		male	PATO	PATO:0000384	history	19	year	UO	UO:0000036	Sample	Data and materials	95	simile-virus
native German speakers and university students or graduates	Homo sapiens	NCBITAXON		male	PATO	PATO:0000384	politics, psychology	20	year	UO	UO:0000036	Sample	Data and materials	96	simile-virus
native German speakers and university students or graduates	Homo sapiens	NCBITAXON		female	PATO	PATO:0000383	psychology	23	year	UO	UO:0000036	Sample	Data and materials	97	simile-virus
native German speakers and university students or graduates	Homo sapiens	NCBITAXON		female	PATO	PATO:0000383	missing	26	year	UO	UO:0000036	Sample	Data and materials	98	simile-virus
native German speakers and university students or graduates	Homo sapiens	NCBITAXON		female	PATO	PATO:0000383	psychology	21	year	UO	UO:0000036	Sample	Data and materials	99	simile-virus
native German speakers and university students or graduates	Homo sapiens	NCBITAXON		female	PATO	PATO:0000383	psychology	20	year	UO	UO:0000036	Sample	Data and materials	100	simile-virus
native German speakers and university students or graduates	Homo sapiens	NCBITAXON		female	PATO	PATO:0000383	psychology	28	year	UO	UO:0000036	Sample	Data and materials	101	simile-virus
native German speakers and university students or graduates	Homo sapiens	NCBITAXON		female	PATO	PATO:0000383	psychology	20	year	UO	UO:0000036	Sample	Data and materials	102	simile-virus
native German speakers and university students or graduates	Homo sapiens	NCBITAXON		female	PATO	PATO:0000383	politics, psychology	20	year	UO	UO:0000036	Sample	Data and materials	103	simile-virus
native German speakers and university students or graduates	Homo sapiens	NCBITAXON		female	PATO	PATO:0000383	psychology	21	year	UO	UO:0000036	Sample	Data and materials	104	simile-virus
native German speakers and university students or graduates	Homo sapiens	NCBITAXON		female	PATO	PATO:0000383	psychology	23	year	UO	UO:0000036	Sample	Data and materials	105	simile-virus
native German speakers and university students or graduates	Homo sapiens	NCBITAXON		female	PATO	PATO:0000383	psychology	30	year	UO	UO:0000036	Sample	Data and materials	106	simile-virus
native German speakers and university students or graduates	Homo sapiens	NCBITAXON		male	PATO	PATO:0000384	teaching and education	23	year	UO	UO:0000036	Sample	Data and materials	107	simile-virus
native German speakers and university students or graduates	Homo sapiens	NCBITAXON		male	PATO	PATO:0000384	missing	20	year	UO	UO:0000036	Sample	Data and materials	108	simile-virus
native German speakers and university students or graduates	Homo sapiens	NCBITAXON		female	PATO	PATO:0000383	psychology	24	year	UO	UO:0000036	Sample	Data and materials	109	simile-virus
native German speakers and university students or graduates	Homo sapiens	NCBITAXON		female	PATO	PATO:0000383	psychology	25	year	UO	UO:0000036	Sample	Data and materials	110	simile-virus
native German speakers and university students or graduates	Homo sapiens	NCBITAXON		female	PATO	PATO:0000383	politics	22	year	UO	UO:0000036	Sample	Data and materials	111	simile-virus
native German speakers and university students or graduates	Homo sapiens	NCBITAXON		male	PATO	PATO:0000384	sports	24	year	UO	UO:0000036	Sample	Data and materials	112	simile-virus
native German speakers and university students or graduates	Homo sapiens	NCBITAXON		female	PATO	PATO:0000383	sports, psychology	20	year	UO	UO:0000036	Sample	Data and materials	113	simile-virus
native German speakers and university students or graduates	Homo sapiens	NCBITAXON		male	PATO	PATO:0000384	biology, philosophy, pschology	23	year	UO	UO:0000036	Sample	Data and materials	114	simile-virus
native German speakers and university students or graduates	Homo sapiens	NCBITAXON		male	PATO	PATO:0000384	process engineering	24	year	UO	UO:0000036	Sample	Data and materials	115	simile-virus
native German speakers and university students or graduates	Homo sapiens	NCBITAXON		male	PATO	PATO:0000384	computer linguistics, psychology	20	year	UO	UO:0000036	Sample	Data and materials	116	simile-virus
native German speakers and university students or graduates	Homo sapiens	NCBITAXON		female	PATO	PATO:0000383	psychology	23	year	UO	UO:0000036	Sample	Data and materials	117	simile-virus
native German speakers and university students or graduates	Homo sapiens	NCBITAXON		female	PATO	PATO:0000383	politics, sociology	22	year	UO	UO:0000036	Sample	Data and materials	118	simile-virus
native German speakers and university students or graduates	Homo sapiens	NCBITAXON		female	PATO	PATO:0000383	politics, sociology	21	year	UO	UO:0000036	Sample	Data and materials	119	simile-virus
native German speakers and university students or graduates	Homo sapiens	NCBITAXON		female	PATO	PATO:0000383	politics, economics	22	year	UO	UO:0000036	Sample	Data and materials	120	simile-virus
native German speakers and university students or graduates	Homo sapiens	NCBITAXON		female	PATO	PATO:0000383	politocs	20	year	UO	UO:0000036	Sample	Data and materials	121	simile-virus
native German speakers and university students or graduates	Homo sapiens	NCBITAXON		male	PATO	PATO:0000384	politics	26	year	UO	UO:0000036	Sample	Data and materials	122	simile-virus
