# Supplementary material for: A German-language replication study analysing the role of figurative speech in reasoning
Source: Sci Data. 2016 Oct 25;3:160098. doi: 10.1038/sdata.2016.98 (PMC5079120; doi:10.1038/sdata.2016.98)
Supplement: Supplementary file 1 [file sdata201698-isa1.zip › a_assay_Christmann.txt]

Sample Name	Protocol REF	Assay Name	Raw Data File	Comment[Data Repository]	Comment[Data Record Accession]	Comment[Data Record URI]	Factor Value[experimental group]
1	Procedure	1	coded responses, Data Citation 1.xls	Open Science Framework	doi:10.17605/OSF.IO/2F8BA	http://dx.doi.org/10.17605/OSF.IO/2F8BA	simile-beast
2	Procedure	2	coded responses, Data Citation 1.xls	Open Science Framework	doi:10.17605/OSF.IO/2F8BA	http://dx.doi.org/10.17605/OSF.IO/2F8BA	simile-beast
3	Procedure	3	coded responses, Data Citation 1.xls	Open Science Framework	doi:10.17605/OSF.IO/2F8BA	http://dx.doi.org/10.17605/OSF.IO/2F8BA	simile-beast
4	Procedure	4	coded responses, Data Citation 1.xls	Open Science Framework	doi:10.17605/OSF.IO/2F8BA	http://dx.doi.org/10.17605/OSF.IO/2F8BA	simile-beast
5	Procedure	5	coded responses, Data Citation 1.xls	Open Science Framework	doi:10.17605/OSF.IO/2F8BA	http://dx.doi.org/10.17605/OSF.IO/2F8BA	simile-beast
6	Procedure	6	coded responses, Data Citation 1.xls	Open Science Framework	doi:10.17605/OSF.IO/2F8BA	http://dx.doi.org/10.17605/OSF.IO/2F8BA	simile-beast
7	Procedure	7	coded responses, Data Citation 1.xls	Open Science Framework	doi:10.17605/OSF.IO/2F8BA	http://dx.doi.org/10.17605/OSF.IO/2F8BA	simile-beast
8	Procedure	8	coded responses, Data Citation 1.xls	Open Science Framework	doi:10.17605/OSF.IO/2F8BA	http://dx.doi.org/10.17605/OSF.IO/2F8BA	simile-beast
9	Procedure	9	coded responses, Data Citation 1.xls	Open Science Framework	doi:10.17605/OSF.IO/2F8BA	http://dx.doi.org/10.17605/OSF.IO/2F8BA	simile-beast
10	Procedure	10	coded responses, Data Citation 1.xls	Open Science Framework	doi:10.17605/OSF.IO/2F8BA	http://dx.doi.org/10.17605/OSF.IO/2F8BA	simile-beast
11	Procedure	11	coded responses, Data Citation 1.xls	Open Science Framework	doi:10.17605/OSF.IO/2F8BA	http://dx.doi.org/10.17605/OSF.IO/2F8BA	simile-beast
12	Procedure	12	coded responses, Data Citation 1.xls	Open Science Framework	doi:10.17605/OSF.IO/2F8BA	http://dx.doi.org/10.17605/OSF.IO/2F8BA	simile-beast
13	Procedure	13	coded responses, Data Citation 1.xls	Open Science Framework	doi:10.17605/OSF.IO/2F8BA	http://dx.doi.org/10.17605/OSF.IO/2F8BA	simile-beast
14	Procedure	14	coded responses, Data Citation 1.xls	Open Science Framework	doi:10.17605/OSF.IO/2F8BA	http://dx.doi.org/10.17605/OSF.IO/2F8BA	simile-beast
15	Procedure	15	coded responses, Data Citation 1.xls	Open Science Framework	doi:10.17605/OSF.IO/2F8BA	http://dx.doi.org/10.17605/OSF.IO/2F8BA	simile-beast
16	Procedure	16	coded responses, Data Citation 1.xls	Open Science Framework	doi:10.17605/OSF.IO/2F8BA	http://dx.doi.org/10.17605/OSF.IO/2F8BA	simile-beast
17	Procedure	17	coded responses, Data Citation 1.xls	Open Science Framework	doi:10.17605/OSF.IO/2F8BA	http://dx.doi.org/10.17605/OSF.IO/2F8BA	simile-beast
18	Procedure	18	coded responses, Data Citation 1.xls	Open Science Framework	doi:10.17605/OSF.IO/2F8BA	http://dx.doi.org/10.17605/OSF.IO/2F8BA	simile-beast
19	Procedure	19	coded responses, Data Citation 1.xls	Open Science Framework	doi:10.17605/OSF.IO/2F8BA	http://dx.doi.org/10.17605/OSF.IO/2F8BA	simile-beast
20	Procedure	20	coded responses, Data Citation 1.xls	Open Science Framework	doi:10.17605/OSF.IO/2F8BA	http://dx.doi.org/10.17605/OSF.IO/2F8BA	simile-beast
21	Procedure	21	coded responses, Data Citation 1.xls	Open Science Framework	doi:10.17605/OSF.IO/2F8BA	http://dx.doi.org/10.17605/OSF.IO/2F8BA	simile-beast
22	Procedure	22	coded responses, Data Citation 1.xls	Open Science Framework	doi:10.17605/OSF.IO/2F8BA	http://dx.doi.org/10.17605/OSF.IO/2F8BA	simile-beast
23	Procedure	23	coded responses, Data Citation 1.xls	Open Science Framework	doi:10.17605/OSF.IO/2F8BA	http://dx.doi.org/10.17605/OSF.IO/2F8BA	simile-beast
24	Procedure	24	coded responses, Data Citation 1.xls	Open Science Framework	doi:10.17605/OSF.IO/2F8BA	http://dx.doi.org/10.17605/OSF.IO/2F8BA	simile-beast
25	Procedure	25	coded responses, Data Citation 1.xls	Open Science Framework	doi:10.17605/OSF.IO/2F8BA	http://dx.doi.org/10.17605/OSF.IO/2F8BA	simile-beast
26	Procedure	26	coded responses, Data Citation 1.xls	Open Science Framework	doi:10.17605/OSF.IO/2F8BA	http://dx.doi.org/10.17605/OSF.IO/2F8BA	simile-beast
27	Procedure	27	coded responses, Data Citation 1.xls	Open Science Framework	doi:10.17605/OSF.IO/2F8BA	http://dx.doi.org/10.17605/OSF.IO/2F8BA	simile-beast
28	Procedure	28	coded responses, Data Citation 1.xls	Open Science Framework	doi:10.17605/OSF.IO/2F8BA	http://dx.doi.org/10.17605/OSF.IO/2F8BA	simile-beast
29	Procedure	29	coded responses, Data Citation 1.xls	Open Science Framework	doi:10.17605/OSF.IO/2F8BA	http://dx.doi.org/10.17605/OSF.IO/2F8BA	simile-beast
30	Procedure	30	coded responses, Data Citation 1.xls	Open Science Framework	doi:10.17605/OSF.IO/2F8BA	http://dx.doi.org/10.17605/OSF.IO/2F8BA	simile-beast
31	Procedure	31	coded responses, Data Citation 1.xls	Open Science Framework	doi:10.17605/OSF.IO/2F8BA	http://dx.doi.org/10.17605/OSF.IO/2F8BA	metaphor-beast
32	Procedure	32	coded responses, Data Citation 1.xls	Open Science Framework	doi:10.17605/OSF.IO/2F8BA	http://dx.doi.org/10.17605/OSF.IO/2F8BA	metaphor-beast
33	Procedure	33	coded responses, Data Citation 1.xls	Open Science Framework	doi:10.17605/OSF.IO/2F8BA	http://dx.doi.org/10.17605/OSF.IO/2F8BA	metaphor-beast
34	Procedure	34	coded responses, Data Citation 1.xls	Open Science Framework	doi:10.17605/OSF.IO/2F8BA	http://dx.doi.org/10.17605/OSF.IO/2F8BA	metaphor-beast
35	Procedure	35	coded responses, Data Citation 1.xls	Open Science Framework	doi:10.17605/OSF.IO/2F8BA	http://dx.doi.org/10.17605/OSF.IO/2F8BA	metaphor-beast
36	Procedure	36	coded responses, Data Citation 1.xls	Open Science Framework	doi:10.17605/OSF.IO/2F8BA	http://dx.doi.org/10.17605/OSF.IO/2F8BA	metaphor-beast
37	Procedure	37	coded responses, Data Citation 1.xls	Open Science Framework	doi:10.17605/OSF.IO/2F8BA	http://dx.doi.org/10.17605/OSF.IO/2F8BA	metaphor-beast
38	Procedure	38	coded responses, Data Citation 1.xls	Open Science Framework	doi:10.17605/OSF.IO/2F8BA	http://dx.doi.org/10.17605/OSF.IO/2F8BA	metaphor-beast
39	Procedure	39	coded responses, Data Citation 1.xls	Open Science Framework	doi:10.17605/OSF.IO/2F8BA	http://dx.doi.org/10.17605/OSF.IO/2F8BA	metaphor-beast
40	Procedure	40	coded responses, Data Citation 1.xls	Open Science Framework	doi:10.17605/OSF.IO/2F8BA	http://dx.doi.org/10.17605/OSF.IO/2F8BA	metaphor-beast
41	Procedure	41	coded responses, Data Citation 1.xls	Open Science Framework	doi:10.17605/OSF.IO/2F8BA	http://dx.doi.org/10.17605/OSF.IO/2F8BA	metaphor-beast
42	Procedure	42	coded responses, Data Citation 1.xls	Open Science Framework	doi:10.17605/OSF.IO/2F8BA	http://dx.doi.org/10.17605/OSF.IO/2F8BA	metaphor-beast
43	Procedure	43	coded responses, Data Citation 1.xls	Open Science Framework	doi:10.17605/OSF.IO/2F8BA	http://dx.doi.org/10.17605/OSF.IO/2F8BA	metaphor-beast
44	Procedure	44	coded responses, Data Citation 1.xls	Open Science Framework	doi:10.17605/OSF.IO/2F8BA	http://dx.doi.org/10.17605/OSF.IO/2F8BA	metaphor-beast
45	Procedure	45	coded responses, Data Citation 1.xls	Open Science Framework	doi:10.17605/OSF.IO/2F8BA	http://dx.doi.org/10.17605/OSF.IO/2F8BA	metaphor-beast
46	Procedure	46	coded responses, Data Citation 1.xls	Open Science Framework	doi:10.17605/OSF.IO/2F8BA	http://dx.doi.org/10.17605/OSF.IO/2F8BA	metaphor-beast
47	Procedure	47	coded responses, Data Citation 1.xls	Open Science Framework	doi:10.17605/OSF.IO/2F8BA	http://dx.doi.org/10.17605/OSF.IO/2F8BA	metaphor-beast
48	Procedure	48	coded responses, Data Citation 1.xls	Open Science Framework	doi:10.17605/OSF.IO/2F8BA	http://dx.doi.org/10.17605/OSF.IO/2F8BA	metaphor-beast
49	Procedure	49	coded responses, Data Citation 1.xls	Open Science Framework	doi:10.17605/OSF.IO/2F8BA	http://dx.doi.org/10.17605/OSF.IO/2F8BA	metaphor-beast
50	Procedure	50	coded responses, Data Citation 1.xls	Open Science Framework	doi:10.17605/OSF.IO/2F8BA	http://dx.doi.org/10.17605/OSF.IO/2F8BA	metaphor-beast
51	Procedure	51	coded responses, Data Citation 1.xls	Open Science Framework	doi:10.17605/OSF.IO/2F8BA	http://dx.doi.org/10.17605/OSF.IO/2F8BA	metaphor-beast
52	Procedure	52	coded responses, Data Citation 1.xls	Open Science Framework	doi:10.17605/OSF.IO/2F8BA	http://dx.doi.org/10.17605/OSF.IO/2F8BA	metaphor-beast
53	Procedure	53	coded responses, Data Citation 1.xls	Open Science Framework	doi:10.17605/OSF.IO/2F8BA	http://dx.doi.org/10.17605/OSF.IO/2F8BA	metaphor-beast
54	Procedure	54	coded responses, Data Citation 1.xls	Open Science Framework	doi:10.17605/OSF.IO/2F8BA	http://dx.doi.org/10.17605/OSF.IO/2F8BA	metaphor-beast
55	Procedure	55	coded responses, Data Citation 1.xls	Open Science Framework	doi:10.17605/OSF.IO/2F8BA	http://dx.doi.org/10.17605/OSF.IO/2F8BA	metaphor-beast
56	Procedure	56	coded responses, Data Citation 1.xls	Open Science Framework	doi:10.17605/OSF.IO/2F8BA	http://dx.doi.org/10.17605/OSF.IO/2F8BA	metaphor-beast
57	Procedure	57	coded responses, Data Citation 1.xls	Open Science Framework	doi:10.17605/OSF.IO/2F8BA	http://dx.doi.org/10.17605/OSF.IO/2F8BA	metaphor-beast
58	Procedure	58	coded responses, Data Citation 1.xls	Open Science Framework	doi:10.17605/OSF.IO/2F8BA	http://dx.doi.org/10.17605/OSF.IO/2F8BA	metaphor-beast
59	Procedure	59	coded responses, Data Citation 1.xls	Open Science Framework	doi:10.17605/OSF.IO/2F8BA	http://dx.doi.org/10.17605/OSF.IO/2F8BA	metaphor-beast
60	Procedure	60	coded responses, Data Citation 1.xls	Open Science Framework	doi:10.17605/OSF.IO/2F8BA	http://dx.doi.org/10.17605/OSF.IO/2F8BA	metaphor-beast
61	Procedure	61	coded responses, Data Citation 1.xls	Open Science Framework	doi:10.17605/OSF.IO/2F8BA	http://dx.doi.org/10.17605/OSF.IO/2F8BA	metaphor-virus
62	Procedure	62	coded responses, Data Citation 1.xls	Open Science Framework	doi:10.17605/OSF.IO/2F8BA	http://dx.doi.org/10.17605/OSF.IO/2F8BA	metaphor-virus
63	Procedure	63	coded responses, Data Citation 1.xls	Open Science Framework	doi:10.17605/OSF.IO/2F8BA	http://dx.doi.org/10.17605/OSF.IO/2F8BA	metaphor-virus
64	Procedure	64	coded responses, Data Citation 1.xls	Open Science Framework	doi:10.17605/OSF.IO/2F8BA	http://dx.doi.org/10.17605/OSF.IO/2F8BA	metaphor-virus
65	Procedure	65	coded responses, Data Citation 1.xls	Open Science Framework	doi:10.17605/OSF.IO/2F8BA	http://dx.doi.org/10.17605/OSF.IO/2F8BA	metaphor-virus
66	Procedure	66	coded responses, Data Citation 1.xls	Open Science Framework	doi:10.17605/OSF.IO/2F8BA	http://dx.doi.org/10.17605/OSF.IO/2F8BA	metaphor-virus
67	Procedure	67	coded responses, Data Citation 1.xls	Open Science Framework	doi:10.17605/OSF.IO/2F8BA	http://dx.doi.org/10.17605/OSF.IO/2F8BA	metaphor-virus
68	Procedure	68	coded responses, Data Citation 1.xls	Open Science Framework	doi:10.17605/OSF.IO/2F8BA	http://dx.doi.org/10.17605/OSF.IO/2F8BA	metaphor-virus
69	Procedure	69	coded responses, Data Citation 1.xls	Open Science Framework	doi:10.17605/OSF.IO/2F8BA	http://dx.doi.org/10.17605/OSF.IO/2F8BA	metaphor-beast
70	Procedure	70	coded responses, Data Citation 1.xls	Open Science Framework	doi:10.17605/OSF.IO/2F8BA	http://dx.doi.org/10.17605/OSF.IO/2F8BA	metaphor-virus
71	Procedure	71	coded responses, Data Citation 1.xls	Open Science Framework	doi:10.17605/OSF.IO/2F8BA	http://dx.doi.org/10.17605/OSF.IO/2F8BA	metaphor-virus
72	Procedure	72	coded responses, Data Citation 1.xls	Open Science Framework	doi:10.17605/OSF.IO/2F8BA	http://dx.doi.org/10.17605/OSF.IO/2F8BA	metaphor-virus
73	Procedure	73	coded responses, Data Citation 1.xls	Open Science Framework	doi:10.17605/OSF.IO/2F8BA	http://dx.doi.org/10.17605/OSF.IO/2F8BA	metaphor-virus
74	Procedure	74	coded responses, Data Citation 1.xls	Open Science Framework	doi:10.17605/OSF.IO/2F8BA	http://dx.doi.org/10.17605/OSF.IO/2F8BA	metaphor-virus
75	Procedure	75	coded responses, Data Citation 1.xls	Open Science Framework	doi:10.17605/OSF.IO/2F8BA	http://dx.doi.org/10.17605/OSF.IO/2F8BA	metaphor-virus
76	Procedure	76	coded responses, Data Citation 1.xls	Open Science Framework	doi:10.17605/OSF.IO/2F8BA	http://dx.doi.org/10.17605/OSF.IO/2F8BA	metaphor-virus
77	Procedure	77	coded responses, Data Citation 1.xls	Open Science Framework	doi:10.17605/OSF.IO/2F8BA	http://dx.doi.org/10.17605/OSF.IO/2F8BA	metaphor-virus
78	Procedure	78	coded responses, Data Citation 1.xls	Open Science Framework	doi:10.17605/OSF.IO/2F8BA	http://dx.doi.org/10.17605/OSF.IO/2F8BA	metaphor-virus
79	Procedure	79	coded responses, Data Citation 1.xls	Open Science Framework	doi:10.17605/OSF.IO/2F8BA	http://dx.doi.org/10.17605/OSF.IO/2F8BA	metaphor-virus
80	Procedure	80	coded responses, Data Citation 1.xls	Open Science Framework	doi:10.17605/OSF.IO/2F8BA	http://dx.doi.org/10.17605/OSF.IO/2F8BA	metaphor-virus
81	Procedure	81	coded responses, Data Citation 1.xls	Open Science Framework	doi:10.17605/OSF.IO/2F8BA	http://dx.doi.org/10.17605/OSF.IO/2F8BA	metaphor-virus
82	Procedure	82	coded responses, Data Citation 1.xls	Open Science Framework	doi:10.17605/OSF.IO/2F8BA	http://dx.doi.org/10.17605/OSF.IO/2F8BA	metaphor-virus
83	Procedure	83	coded responses, Data Citation 1.xls	Open Science Framework	doi:10.17605/OSF.IO/2F8BA	http://dx.doi.org/10.17605/OSF.IO/2F8BA	metaphor-virus
84	Procedure	84	coded responses, Data Citation 1.xls	Open Science Framework	doi:10.17605/OSF.IO/2F8BA	http://dx.doi.org/10.17605/OSF.IO/2F8BA	metaphor-virus
85	Procedure	85	coded responses, Data Citation 1.xls	Open Science Framework	doi:10.17605/OSF.IO/2F8BA	http://dx.doi.org/10.17605/OSF.IO/2F8BA	metaphor-virus
86	Procedure	86	coded responses, Data Citation 1.xls	Open Science Framework	doi:10.17605/OSF.IO/2F8BA	http://dx.doi.org/10.17605/OSF.IO/2F8BA	metaphor-virus
87	Procedure	87	coded responses, Data Citation 1.xls	Open Science Framework	doi:10.17605/OSF.IO/2F8BA	http://dx.doi.org/10.17605/OSF.IO/2F8BA	metaphor-virus
88	Procedure	88	coded responses, Data Citation 1.xls	Open Science Framework	doi:10.17605/OSF.IO/2F8BA	http://dx.doi.org/10.17605/OSF.IO/2F8BA	metaphor-virus
89	Procedure	89	coded responses, Data Citation 1.xls	Open Science Framework	doi:10.17605/OSF.IO/2F8BA	http://dx.doi.org/10.17605/OSF.IO/2F8BA	metaphor-virus
90	Procedure	90	coded responses, Data Citation 1.xls	Open Science Framework	doi:10.17605/OSF.IO/2F8BA	http://dx.doi.org/10.17605/OSF.IO/2F8BA	metaphor-virus
91	Procedure	91	coded responses, Data Citation 1.xls	Open Science Framework	doi:10.17605/OSF.IO/2F8BA	http://dx.doi.org/10.17605/OSF.IO/2F8BA	metaphor-virus
92	Procedure	92	coded responses, Data Citation 1.xls	Open Science Framework	doi:10.17605/OSF.IO/2F8BA	http://dx.doi.org/10.17605/OSF.IO/2F8BA	metaphor-virus
93	Procedure	93	coded responses, Data Citation 1.xls	Open Science Framework	doi:10.17605/OSF.IO/2F8BA	http://dx.doi.org/10.17605/OSF.IO/2F8BA	metaphor-virus
94	Procedure	94	coded responses, Data Citation 1.xls	Open Science Framework	doi:10.17605/OSF.IO/2F8BA	http://dx.doi.org/10.17605/OSF.IO/2F8BA	simile-virus
95	Procedure	95	coded responses, Data Citation 1.xls	Open Science Framework	doi:10.17605/OSF.IO/2F8BA	http://dx.doi.org/10.17605/OSF.IO/2F8BA	simile-virus
96	Procedure	96	coded responses, Data Citation 1.xls	Open Science Framework	doi:10.17605/OSF.IO/2F8BA	http://dx.doi.org/10.17605/OSF.IO/2F8BA	simile-virus
97	Procedure	97	coded responses, Data Citation 1.xls	Open Science Framework	doi:10.17605/OSF.IO/2F8BA	http://dx.doi.org/10.17605/OSF.IO/2F8BA	simile-virus
98	Procedure	98	coded responses, Data Citation 1.xls	Open Science Framework	doi:10.17605/OSF.IO/2F8BA	http://dx.doi.org/10.17605/OSF.IO/2F8BA	simile-virus
99	Procedure	99	coded responses, Data Citation 1.xls	Open Science Framework	doi:10.17605/OSF.IO/2F8BA	http://dx.doi.org/10.17605/OSF.IO/2F8BA	simile-virus
100	Procedure	100	coded responses, Data Citation 1.xls	Open Science Framework	doi:10.17605/OSF.IO/2F8BA	http://dx.doi.org/10.17605/OSF.IO/2F8BA	simile-virus
101	Procedure	101	coded responses, Data Citation 1.xls	Open Science Framework	doi:10.17605/OSF.IO/2F8BA	http://dx.doi.org/10.17605/OSF.IO/2F8BA	simile-virus
102	Procedure	102	coded responses, Data Citation 1.xls	Open Science Framework	doi:10.17605/OSF.IO/2F8BA	http://dx.doi.org/10.17605/OSF.IO/2F8BA	simile-virus
103	Procedure	103	coded responses, Data Citation 1.xls	Open Science Framework	doi:10.17605/OSF.IO/2F8BA	http://dx.doi.org/10.17605/OSF.IO/2F8BA	simile-virus
104	Procedure	104	coded responses, Data Citation 1.xls	Open Science Framework	doi:10.17605/OSF.IO/2F8BA	http://dx.doi.org/10.17605/OSF.IO/2F8BA	simile-virus
105	Procedure	105	coded responses, Data Citation 1.xls	Open Science Framework	doi:10.17605/OSF.IO/2F8BA	http://dx.doi.org/10.17605/OSF.IO/2F8BA	simile-virus
106	Procedure	106	coded responses, Data Citation 1.xls	Open Science Framework	doi:10.17605/OSF.IO/2F8BA	http://dx.doi.org/10.17605/OSF.IO/2F8BA	simile-virus
107	Procedure	107	coded responses, Data Citation 1.xls	Open Science Framework	doi:10.17605/OSF.IO/2F8BA	http://dx.doi.org/10.17605/OSF.IO/2F8BA	simile-virus
108	Procedure	108	coded responses, Data Citation 1.xls	Open Science Framework	doi:10.17605/OSF.IO/2F8BA	http://dx.doi.org/10.17605/OSF.IO/2F8BA	simile-virus
109	Procedure	109	coded responses, Data Citation 1.xls	Open Science Framework	doi:10.17605/OSF.IO/2F8BA	http://dx.doi.org/10.17605/OSF.IO/2F8BA	simile-virus
110	Procedure	110	coded responses, Data Citation 1.xls	Open Science Framework	doi:10.17605/OSF.IO/2F8BA	http://dx.doi.org/10.17605/OSF.IO/2F8BA	simile-virus
111	Procedure	111	coded responses, Data Citation 1.xls	Open Science Framework	doi:10.17605/OSF.IO/2F8BA	http://dx.doi.org/10.17605/OSF.IO/2F8BA	simile-virus
112	Procedure	112	coded responses, Data Citation 1.xls	Open Science Framework	doi:10.17605/OSF.IO/2F8BA	http://dx.doi.org/10.17605/OSF.IO/2F8BA	simile-virus
113	Procedure	113	coded responses, Data Citation 1.xls	Open Science Framework	doi:10.17605/OSF.IO/2F8BA	http://dx.doi.org/10.17605/OSF.IO/2F8BA	simile-virus
114	Procedure	114	coded responses, Data Citation 1.xls	Open Science Framework	doi:10.17605/OSF.IO/2F8BA	http://dx.doi.org/10.17605/OSF.IO/2F8BA	simile-virus
115	Procedure	115	coded responses, Data Citation 1.xls	Open Science Framework	doi:10.17605/OSF.IO/2F8BA	http://dx.doi.org/10.17605/OSF.IO/2F8BA	simile-virus
116	Procedure	116	coded responses, Data Citation 1.xls	Open Science Framework	doi:10.17605/OSF.IO/2F8BA	http://dx.doi.org/10.17605/OSF.IO/2F8BA	simile-virus
117	Procedure	117	coded responses, Data Citation 1.xls	Open Science Framework	doi:10.17605/OSF.IO/2F8BA	http://dx.doi.org/10.17605/OSF.IO/2F8BA	simile-virus
118	Procedure	118	coded responses, Data Citation 1.xls	Open Science Framework	doi:10.17605/OSF.IO/2F8BA	http://dx.doi.org/10.17605/OSF.IO/2F8BA	simile-virus
119	Procedure	119	coded responses, Data Citation 1.xls	Open Science Framework	doi:10.17605/OSF.IO/2F8BA	http://dx.doi.org/10.17605/OSF.IO/2F8BA	simile-virus
120	Procedure	120	coded responses, Data Citation 1.xls	Open Science Framework	doi:10.17605/OSF.IO/2F8BA	http://dx.doi.org/10.17605/OSF.IO/2F8BA	simile-virus
121	Procedure	121	coded responses, Data Citation 1.xls	Open Science Framework	doi:10.17605/OSF.IO/2F8BA	http://dx.doi.org/10.17605/OSF.IO/2F8BA	simile-virus
122	Procedure	122	coded responses, Data Citation 1.xls	Open Science Framework	doi:10.17605/OSF.IO/2F8BA	http://dx.doi.org/10.17605/OSF.IO/2F8BA	simile-virus
